# Supplementary material for: Establishing Computational Approaches Towards Identifying Malarial Allosteric Modulators: A Case Study of Plasmodium falciparum Hsp70s
Source: Int J Mol Sci. 2019 Nov 8;20(22):5574. doi: 10.3390/ijms20225574 (PMC6887781; doi:10.3390/ijms20225574)
Supplement: Supplementary file 1 [file ijms-20-05574-s001.zip]

Archive with 9 entries (7 files):
- Supplementary_Data/
- Supplementary_Data/IJMS_supplementary_revised.pdf
- Supplementary_Data/Videos/
- Supplementary_Data/Videos/video_S1_PfHsp70_x_apo.mp4
- Supplementary_Data/Videos/video_S1_PfHsp70_x_apo.mpg
- Supplementary_Data/Videos/video_S2_PfHsp70_x_sanc190_complex.mp4
- Supplementary_Data/Videos/video_S2_PfHsp70_x_sanc190_complex.mpg
- Supplementary_Data/Videos/video_S3_PfHsp70_x_sanc651_complex.mp4
- Supplementary_Data/Videos/video_S3_PfHsp70_x_sanc651_complex.mpg
